# Supplementary material for: Patterns and risk factors of avian influenza A(H5) and A(H9) virus infection in pigeons and quail at live bird markets in Bangladesh, 2017–2021
Source: Front Vet Sci. 2022 Oct 26;9:1016970. doi: 10.3389/fvets.2022.1016970 (PMC9645412; doi:10.3389/fvets.2022.1016970)
Supplement: Supplementary file 1 [file Table_1.xlsx]

## Sheet: Quail &Pigeon
Sl No	LBM districts	Species type	Health conditions	sample type	Influ A (Mgene)	Influ A/H5	Influ A/H9	Influ A/H7	Final Result
1	Rajshahi	Pigeon	Apparently healthy	Fecal swab	Negative	Negative	Negative	Negative	Negative
2	Rajshahi	Quail	Apparently healthy	Fecal swab	Negative	Negative	Negative	Negative	Negative
3	Rajshahi	Quail	Apparently healthy	Fecal swab	Positive	Positive	Negative	Negative	Influ A/H5
4	Rajshahi	Pigeon	Apparently healthy	Fecal swab	Negative	Negative	Negative	Negative	Negative
5	Rajshahi	Pigeon	Apparently healthy	Fecal swab	Negative	Negative	Negative	Negative	Negative
6	Rajshahi	Pigeon	Apparently healthy	Fecal swab	Negative	Negative	Negative	Negative	Negative
7	Rajshahi	Quail	Apparently healthy	Oroapharyngeal and cloacal pool swabs	Positive	Negative	Negative	Negative	Influ A/untyped
8	Rajshahi	Pigeon	Apparently healthy	Fecal swab	Negative	Negative	Negative	Negative	Negative
9	Rajshahi	Quail	Apparently healthy	Fecal swab	Negative	Negative	Negative	Negative	Negative
10	Rajshahi	Pigeon	Sick	Oroapharyngeal and cloacal pool swabs	Negative	Negative	Negative	Negative	Negative
11	Rajshahi	Pigeon	Apparently healthy	Fecal swab	Negative	Negative	Negative	Negative	Negative
12	Rajshahi	Pigeon	Apparently healthy	Fecal swab	Negative	Negative	Negative	Negative	Negative
13	Rajshahi	Pigeon	Apparently healthy	Fecal swab	Negative	Negative	Negative	Negative	Negative
14	Rajshahi	Quail	Apparently healthy	Fecal swab	Negative	Negative	Negative	Negative	Negative
15	Rajshahi	Quail	Apparently healthy	Fecal swab	Negative	Negative	Negative	Negative	Negative
16	Dhaka	Pigeon	Apparently healthy	Oroapharyngeal and cloacal pool swabs	Positive	Negative	Negative	Negative	Influ A/untyped
17	Dhaka	Quail	Sick	Fecal swab	Positive	Positive	Negative	Negative	Influ A/H5
18	Dhaka	Pigeon	Apparently healthy	Fecal swab	Negative	Negative	Negative	Negative	Negative
19	Dhaka	Pigeon	Apparently healthy	Fecal swab	Positive	Negative	Negative	Negative	Influ A/untyped
20	Dhaka	Pigeon	Apparently healthy	Fecal swab	Negative	Negative	Negative	Negative	Negative
21	Dhaka	Pigeon	Sick	Oroapharyngeal and cloacal pool swabs	Positive	Positive	Negative	Negative	Influ A/H5
22	Dhaka	Quail	Apparently healthy	Fecal swab	Negative	Negative	Negative	Negative	Negative
23	Dhaka	Quail	Apparently healthy	Fecal swab	Negative	Negative	Negative	Negative	Negative
24	Dhaka	Quail	Apparently healthy	Fecal swab	Negative	Negative	Negative	Negative	Negative
25	Dhaka	Quail	Apparently healthy	Fecal swab	Positive	Positive	Negative	Negative	Influ A/H5
26	Dhaka	Quail	Apparently healthy	Fecal swab	Negative	Negative	Negative	Negative	Negative
27	Dhaka	Quail	Apparently healthy	Fecal swab	Negative	Negative	Negative	Negative	Negative
28	Dhaka	Quail	Apparently healthy	Fecal swab	Negative	Negative	Negative	Negative	Negative
29	Dhaka	Quail	Apparently healthy	Fecal swab	Negative	Negative	Negative	Negative	Negative
30	Dhaka	Quail	Apparently healthy	Fecal swab	Negative	Negative	Negative	Negative	Negative
31	Dhaka	Quail	Apparently healthy	Fecal swab	Negative	Negative	Negative	Negative	Negative
32	Dhaka	Quail	Apparently healthy	Fecal swab	Negative	Negative	Negative	Negative	Negative
33	Dhaka	Quail	Apparently healthy	Fecal swab	Negative	Negative	Negative	Negative	Negative
34	Dhaka	Quail	Sick	Oroapharyngeal and cloacal pool swabs	Positive	Negative	Positive	Negative	Influ A/H9
35	Dhaka	Quail	Apparently healthy	Oroapharyngeal and cloacal pool swabs	Positive	Negative	Positive	Negative	Influ A/H9
36	Dhaka	Quail	Apparently healthy	Oroapharyngeal and cloacal pool swabs	Negative	Negative	Negative	Negative	Negative
37	Dhaka	Pigeon	Apparently healthy	Fecal swab	Negative	Negative	Negative	Negative	Negative
38	Dhaka	Pigeon	Apparently healthy	Fecal swab	Negative	Negative	Negative	Negative	Negative
39	Dhaka	Quail	Apparently healthy	Fecal swab	Positive	Negative	Positive	Negative	Influ A/H9
40	Dhaka	Quail	Apparently healthy	Fecal swab	Negative	Negative	Negative	Negative	Negative
41	Dhaka	Pigeon	Apparently healthy	Fecal swab	Negative	Negative	Negative	Negative	Negative
42	Dhaka	Quail	Apparently healthy	Fecal swab	Negative	Negative	Negative	Negative	Negative
43	Dhaka	Pigeon	Apparently healthy	Fecal swab	Negative	Negative	Negative	Negative	Negative
44	Dhaka	Pigeon	Apparently healthy	Fecal swab	Positive	Negative	Negative	Negative	Influ A/untyped
45	Dhaka	Pigeon	Apparently healthy	Fecal swab	Negative	Negative	Negative	Negative	Negative
46	Dhaka	Pigeon	Apparently healthy	Fecal swab	Negative	Negative	Negative	Negative	Negative
47	Dhaka	Quail	Apparently healthy	Fecal swab	Negative	Negative	Negative	Negative	Negative
48	Dhaka	Pigeon	Dead	Oroapharyngeal and cloacal pool swabs	Positive	Negative	Negative	Negative	Influ A/untyped
49	Dhaka	Pigeon	Apparently healthy	Fecal swab	Negative	Negative	Negative	Negative	Negative
50	Dhaka	Pigeon	Apparently healthy	Fecal swab	Negative	Negative	Negative	Negative	Negative
51	Dhaka	Pigeon	Apparently healthy	Fecal swab	Negative	Negative	Negative	Negative	Negative
52	Dhaka	Quail	Apparently healthy	Fecal swab	Negative	Negative	Negative	Negative	Negative
53	Dhaka	Pigeon	Sick	Oroapharyngeal and cloacal pool swabs	Negative	Negative	Negative	Negative	Negative
54	Dhaka	Quail	Apparently healthy	Fecal swab	Negative	Negative	Negative	Negative	Negative
55	Dhaka	Quail	Apparently healthy	Fecal swab	Negative	Negative	Negative	Negative	Negative
56	Dhaka	Quail	Sick	Oroapharyngeal and cloacal pool swabs	Positive	Negative	Positive	Negative	Influ A/H9
57	Dhaka	Quail	Apparently healthy	Oroapharyngeal and cloacal pool swabs	Positive	Negative	Negative	Negative	Influ A/untyped
58	Dhaka	Quail	Apparently healthy	Fecal swab	Negative	Negative	Negative	Negative	Negative
59	Dhaka	Quail	Apparently healthy	Fecal swab	Negative	Negative	Negative	Negative	Negative
60	Dhaka	Quail	Apparently healthy	Fecal swab	Negative	Negative	Negative	Negative	Negative
61	Dhaka	Quail	Apparently healthy	Fecal swab	Negative	Negative	Negative	Negative	Negative
62	Dhaka	Quail	Sick	Oroapharyngeal and cloacal pool swabs	Positive	Negative	Positive	Negative	Influ A/H9
63	Dhaka	Quail	Apparently healthy	Fecal swab	Negative	Negative	Negative	Negative	Negative
64	Dhaka	Quail	Dead	Oroapharyngeal and cloacal pool swabs	Positive	Negative	Positive	Negative	Influ A/H9
65	Dhaka	Quail	Apparently healthy	Fecal swab	Negative	Negative	Negative	Negative	Negative
66	Dhaka	Quail	Sick	Oroapharyngeal and cloacal pool swabs	Negative	Negative	Negative	Negative	Negative
67	Dhaka	Pigeon	Apparently healthy	Fecal swab	Positive	Negative	Negative	Negative	Influ A/untyped
68	Dhaka	Quail	Apparently healthy	Fecal swab	Negative	Negative	Negative	Negative	Negative
69	Dhaka	Pigeon	Apparently healthy	Fecal swab	Negative	Negative	Negative	Negative	Negative
70	Dhaka	Pigeon	Apparently healthy	Fecal swab	Negative	Negative	Negative	Negative	Negative
71	Dhaka	Pigeon	Apparently healthy	Fecal swab	Negative	Negative	Negative	Negative	Negative
72	Dhaka	Quail	Apparently healthy	Fecal swab	Negative	Negative	Negative	Negative	Negative
73	Dhaka	Pigeon	Apparently healthy	Fecal swab	Negative	Negative	Negative	Negative	Negative
74	Dhaka	Quail	Apparently healthy	Oroapharyngeal and cloacal pool swabs	Positive	Negative	Negative	Negative	Influ A/untyped
75	Dhaka	Quail	Apparently healthy	Fecal swab	Positive	Negative	Negative	Negative	Influ A/untyped
76	Dhaka	Quail	Apparently healthy	Fecal swab	Negative	Negative	Negative	Negative	Negative
77	Dhaka	Quail	Apparently healthy	Fecal swab	Negative	Negative	Negative	Negative	Negative
78	Dhaka	Quail	Apparently healthy	Fecal swab	Negative	Negative	Negative	Negative	Negative
79	Dhaka	Quail	Apparently healthy	Fecal swab	Negative	Negative	Negative	Negative	Negative
80	Dhaka	Pigeon	Apparently healthy	Fecal swab	Negative	Negative	Negative	Negative	Negative
81	Dhaka	Quail	Apparently healthy	Fecal swab	Positive	Negative	Negative	Negative	Influ A/untyped
82	Dhaka	Quail	Apparently healthy	Fecal swab	Negative	Negative	Negative	Negative	Negative
83	Dhaka	Pigeon	Apparently healthy	Fecal swab	Negative	Negative	Negative	Negative	Negative
84	Dhaka	Pigeon	Apparently healthy	Fecal swab	Negative	Negative	Negative	Negative	Negative
85	Dhaka	Quail	Apparently healthy	Fecal swab	Negative	Negative	Negative	Negative	Negative
86	Dhaka	Quail	Apparently healthy	Fecal swab	Negative	Negative	Negative	Negative	Negative
87	Dhaka	Quail	Apparently healthy	Fecal swab	Negative	Negative	Negative	Negative	Negative
88	Dhaka	Pigeon	Apparently healthy	Fecal swab	Negative	Negative	Negative	Negative	Negative
89	Dhaka	Quail	Apparently healthy	Fecal swab	Negative	Negative	Negative	Negative	Negative
90	Dhaka	Pigeon	Apparently healthy	Fecal swab	Negative	Negative	Negative	Negative	Negative
91	Dhaka	Pigeon	Apparently healthy	Fecal swab	Negative	Negative	Negative	Negative	Negative
92	Dhaka	Pigeon	Apparently healthy	Fecal swab	Negative	Negative	Negative	Negative	Negative
93	Dhaka	Quail	Apparently healthy	Fecal swab	Positive	Negative	Positive	Negative	Influ A/H9
94	Dhaka	Pigeon	Apparently healthy	Fecal swab	Negative	Negative	Negative	Negative	Negative
95	Dhaka	Quail	Sick	Fecal swab	Positive	Negative	Positive	Negative	Influ A/H9
96	Dhaka	Quail	Apparently healthy	Oroapharyngeal and cloacal pool swabs	Negative	Negative	Negative	Negative	Negative
97	Dhaka	Quail	Apparently healthy	Oroapharyngeal and cloacal pool swabs	Negative	Negative	Negative	Negative	Negative
98	Dhaka	Quail	Apparently healthy	Oroapharyngeal and cloacal pool swabs	Negative	Negative	Negative	Negative	Negative
99	Dhaka	Quail	Apparently healthy	Fecal swab	Negative	Negative	Negative	Negative	Negative
100	Dhaka	Quail	Apparently healthy	Oroapharyngeal and cloacal pool swabs	Negative	Negative	Negative	Negative	Negative
101	Dhaka	Quail	Apparently healthy	Oroapharyngeal and cloacal pool swabs	Negative	Negative	Negative	Negative	Negative
102	Dhaka	Quail	Apparently healthy	Oroapharyngeal and cloacal pool swabs	Negative	Negative	Negative	Negative	Negative
103	Dhaka	Quail	Apparently healthy	Fecal swab	Positive	Negative	Positive	Negative	Influ A/H9
104	Dhaka	Quail	Sick	Fecal swab	Positive	Positive	Negative	Negative	Influ A/H5
105	Dhaka	Pigeon	Apparently healthy	Fecal swab	Negative	Negative	Negative	Negative	Negative
106	Dhaka	Pigeon	Apparently healthy	Fecal swab	Negative	Negative	Negative	Negative	Negative
107	Dhaka	Pigeon	Apparently healthy	Fecal swab	Negative	Negative	Negative	Negative	Negative
108	Dhaka	Pigeon	Apparently healthy	Fecal swab	Negative	Negative	Negative	Negative	Negative
109	Dhaka	Pigeon	Apparently healthy	Fecal swab	Negative	Negative	Negative	Negative	Negative
110	Dhaka	Pigeon	Apparently healthy	Fecal swab	Negative	Negative	Negative	Negative	Negative
111	Dhaka	Pigeon	Apparently healthy	Fecal swab	Negative	Negative	Negative	Negative	Negative
112	Dhaka	Pigeon	Apparently healthy	Fecal swab	Negative	Negative	Negative	Negative	Negative
113	Dhaka	Pigeon	Apparently healthy	Fecal swab	Negative	Negative	Negative	Negative	Negative
114	Dhaka	Pigeon	Apparently healthy	Fecal swab	Negative	Negative	Negative	Negative	Negative
115	Dhaka	Pigeon	Apparently healthy	Fecal swab	Negative	Negative	Negative	Negative	Negative
116	Dhaka	Pigeon	Apparently healthy	Fecal swab	Negative	Negative	Negative	Negative	Negative
117	Dhaka	Pigeon	Apparently healthy	Fecal swab	Negative	Negative	Negative	Negative	Negative
118	Dhaka	Pigeon	Apparently healthy	Fecal swab	Positive	Negative	Negative	Negative	Influ A/untyped
119	Dhaka	Pigeon	Apparently healthy	Fecal swab	Negative	Negative	Negative	Negative	Negative
120	Dhaka	Pigeon	Apparently healthy	Fecal swab	Negative	Negative	Negative	Negative	Negative
121	Dhaka	Pigeon	Apparently healthy	Fecal swab	Negative	Negative	Negative	Negative	Negative
122	Dhaka	Pigeon	Apparently healthy	Fecal swab	Negative	Negative	Negative	Negative	Negative
123	Dhaka	Pigeon	Apparently healthy	Fecal swab	Negative	Negative	Negative	Negative	Negative
124	Dhaka	Pigeon	Apparently healthy	Fecal swab	Negative	Negative	Negative	Negative	Negative
125	Dhaka	Pigeon	Apparently healthy	Fecal swab	Negative	Negative	Negative	Negative	Negative
126	Dhaka	Pigeon	Apparently healthy	Fecal swab	Negative	Negative	Negative	Negative	Negative
127	Dhaka	Pigeon	Apparently healthy	Fecal swab	Negative	Negative	Negative	Negative	Negative
128	Dhaka	Pigeon	Apparently healthy	Fecal swab	Positive	Negative	Negative	Negative	Influ A/untyped
129	Dhaka	Pigeon	Apparently healthy	Fecal swab	Negative	Negative	Negative	Negative	Negative
130	Dhaka	Pigeon	Apparently healthy	Fecal swab	Negative	Negative	Negative	Negative	Negative
131	Dhaka	Pigeon	Apparently healthy	Fecal swab	Negative	Negative	Negative	Negative	Negative
132	Dhaka	Pigeon	Apparently healthy	Fecal swab	Negative	Negative	Negative	Negative	Negative
133	Dhaka	Pigeon	Apparently healthy	Fecal swab	Negative	Negative	Negative	Negative	Negative
134	Dhaka	Pigeon	Apparently healthy	Fecal swab	Negative	Negative	Negative	Negative	Negative
135	Dhaka	Pigeon	Apparently healthy	Fecal swab	Negative	Negative	Negative	Negative	Negative
136	Dhaka	Pigeon	Apparently healthy	Fecal swab	Negative	Negative	Negative	Negative	Negative
137	Dhaka	Pigeon	Apparently healthy	Fecal swab	Negative	Negative	Negative	Negative	Negative
138	Dhaka	Pigeon	Apparently healthy	Fecal swab	Negative	Negative	Negative	Negative	Negative
139	Dhaka	Pigeon	Apparently healthy	Fecal swab	Negative	Negative	Negative	Negative	Negative
140	Dhaka	Pigeon	Apparently healthy	Fecal swab	Negative	Negative	Negative	Negative	Negative
141	Dhaka	Pigeon	Apparently healthy	Fecal swab	Negative	Negative	Negative	Negative	Negative
142	Dhaka	Pigeon	Apparently healthy	Fecal swab	Positive	Negative	Negative	Negative	Influ A/untyped
143	Manikganj	Pigeon	Apparently healthy	Fecal swab	Negative	Negative	Negative	Negative	Negative
144	Manikganj	Pigeon	Apparently healthy	Fecal swab	Negative	Negative	Negative	Negative	Negative
145	Manikganj	Pigeon	Apparently healthy	Fecal swab	Negative	Negative	Negative	Negative	Negative
146	Manikganj	Pigeon	Apparently healthy	Fecal swab	Negative	Negative	Negative	Negative	Negative
147	Manikganj	Quail	Apparently healthy	Fecal swab	Negative	Negative	Negative	Negative	Negative
148	Manikganj	Pigeon	Apparently healthy	Fecal swab	Negative	Negative	Negative	Negative	Negative
149	Manikganj	Pigeon	Apparently healthy	Fecal swab	Negative	Negative	Negative	Negative	Negative
150	Faridpur	Pigeon	Apparently healthy	Fecal swab	Negative	Negative	Negative	Negative	Negative
151	Faridpur	Quail	Apparently healthy	Fecal swab	Negative	Negative	Negative	Negative	Negative
152	Faridpur	Pigeon	Apparently healthy	Fecal swab	Negative	Negative	Negative	Negative	Negative
153	Faridpur	Pigeon	Apparently healthy	Fecal swab	Negative	Negative	Negative	Negative	Negative
154	Faridpur	Pigeon	Apparently healthy	Fecal swab	Negative	Negative	Negative	Negative	Negative
155	Faridpur	Pigeon	Apparently healthy	Fecal swab	Negative	Negative	Negative	Negative	Negative
156	Faridpur	Pigeon	Apparently healthy	Fecal swab	Positive	Negative	Negative	Negative	Influ A/untyped
157	Faridpur	Pigeon	Apparently healthy	Fecal swab	Negative	Negative	Negative	Negative	Negative
158	Faridpur	Pigeon	Apparently healthy	Fecal swab	Negative	Negative	Negative	Negative	Negative
159	Faridpur	Pigeon	Apparently healthy	Fecal swab	Negative	Negative	Negative	Negative	Negative
160	Faridpur	Pigeon	Apparently healthy	Fecal swab	Negative	Negative	Negative	Negative	Negative
161	Faridpur	Pigeon	Apparently healthy	Fecal swab	Negative	Negative	Negative	Negative	Negative
162	Faridpur	Pigeon	Apparently healthy	Fecal swab	Negative	Negative	Negative	Negative	Negative
163	Faridpur	Quail	Apparently healthy	Fecal swab	Negative	Negative	Negative	Negative	Negative
164	Faridpur	Quail	Apparently healthy	Fecal swab	Positive	Negative	Positive	Negative	Influ A/H9
165	Faridpur	Quail	Apparently healthy	Fecal swab	Negative	Negative	Negative	Negative	Negative
166	Faridpur	Quail	Apparently healthy	Fecal swab	Negative	Negative	Negative	Negative	Negative
167	Meherpur	Pigeon	Apparently healthy	Fecal swab	Negative	Negative	Negative	Negative	Negative
168	Meherpur	Quail	Apparently healthy	Fecal swab	Positive	Negative	Positive	Negative	Influ A/H9
169	Meherpur	Quail	Apparently healthy	Fecal swab	Negative	Negative	Negative	Negative	Negative
170	Meherpur	Pigeon	Apparently healthy	Fecal swab	Negative	Negative	Negative	Negative	Negative
171	Meherpur	Pigeon	Apparently healthy	Fecal swab	Negative	Negative	Negative	Negative	Negative
172	Meherpur	Pigeon	Apparently healthy	Fecal swab	Negative	Negative	Negative	Negative	Negative
173	Meherpur	Pigeon	Apparently healthy	Fecal swab	Negative	Negative	Negative	Negative	Negative
174	Meherpur	Pigeon	Apparently healthy	Fecal swab	Negative	Negative	Negative	Negative	Negative
175	Meherpur	Pigeon	Apparently healthy	Fecal swab	Negative	Negative	Negative	Negative	Negative
176	Meherpur	Pigeon	Apparently healthy	Fecal swab	Negative	Negative	Negative	Negative	Negative
177	Meherpur	Pigeon	Apparently healthy	Fecal swab	Negative	Negative	Negative	Negative	Negative
178	Meherpur	Pigeon	Apparently healthy	Fecal swab	Negative	Negative	Negative	Negative	Negative
179	Meherpur	Pigeon	Apparently healthy	Fecal swab	Negative	Negative	Negative	Negative	Negative
180	Meherpur	Pigeon	Apparently healthy	Fecal swab	Positive	Negative	Negative	Negative	Influ A/untyped
181	Meherpur	Pigeon	Apparently healthy	Fecal swab	Negative	Negative	Negative	Negative	Negative
182	Meherpur	Pigeon	Apparently healthy	Fecal swab	Negative	Negative	Negative	Negative	Negative
183	Meherpur	Pigeon	Apparently healthy	Fecal swab	Negative	Negative	Negative	Negative	Negative
184	Meherpur	Pigeon	Apparently healthy	Fecal swab	Negative	Negative	Negative	Negative	Negative
185	Meherpur	Pigeon	Apparently healthy	Fecal swab	Negative	Negative	Negative	Negative	Negative
186	Meherpur	Pigeon	Apparently healthy	Fecal swab	Negative	Negative	Negative	Negative	Negative
187	Dhaka	Pigeon	Apparently healthy	Oroapharyngeal and cloacal pool swabs	Positive	Negative	Negative	Negative	Influ A/untyped
188	Dhaka	Pigeon	Apparently healthy	Oroapharyngeal and cloacal pool swabs	Negative	Negative	Negative	Negative	Negative
189	Dhaka	Quail	Apparently healthy	Oroapharyngeal and cloacal pool swabs	Positive	Negative	Negative	Negative	Influ A/untyped
190	Dhaka	Quail	Apparently healthy	Oroapharyngeal and cloacal pool swabs	Negative	Negative	Negative	Negative	Negative
191	Dhaka	Quail	Apparently healthy	Oroapharyngeal and cloacal pool swabs	Negative	Negative	Negative	Negative	Negative
192	Dhaka	Quail	Dead	Oroapharyngeal and cloacal pool swabs	Positive	Negative	Positive	Negative	Influ A/H9
193	Dhaka	Quail	Sick	Oroapharyngeal and cloacal pool swabs	Negative	Negative	Negative	Negative	Negative
194	Dhaka	Quail	Apparently healthy	Oroapharyngeal and cloacal pool swabs	Negative	Negative	Negative	Negative	Negative
195	Dhaka	Quail	Apparently healthy	Oroapharyngeal and cloacal pool swabs	Negative	Negative	Negative	Negative	Negative
196	Dhaka	Quail	Apparently healthy	Oroapharyngeal and cloacal pool swabs	Negative	Negative	Negative	Negative	Negative
197	Dhaka	Quail	Apparently healthy	Oroapharyngeal and cloacal pool swabs	Positive	Negative	Negative	Negative	Influ A/untyped
198	Dhaka	Quail	Apparently healthy	Oroapharyngeal and cloacal pool swabs	Positive	Positive	Negative	Negative	Influ A/H5
199	Dhaka	Quail	Apparently healthy	Oroapharyngeal and cloacal pool swabs	Negative	Negative	Negative	Negative	Negative
200	Dhaka	Pigeon	Apparently healthy	Oroapharyngeal and cloacal pool swabs	Negative	Negative	Negative	Negative	Negative
201	Dhaka	Pigeon	Apparently healthy	Oroapharyngeal and cloacal pool swabs	Negative	Negative	Negative	Negative	Negative
202	Dhaka	Pigeon	Apparently healthy	Oroapharyngeal and cloacal pool swabs	Negative	Negative	Negative	Negative	Negative
203	Dhaka	Pigeon	Apparently healthy	Oroapharyngeal and cloacal pool swabs	Positive	Negative	Negative	Negative	Influ A/untyped
204	Dhaka	Pigeon	Dead	Oroapharyngeal and cloacal pool swabs	Negative	Negative	Negative	Negative	Negative
205	Dhaka	Pigeon	Apparently healthy	Oroapharyngeal and cloacal pool swabs	Positive	Negative	Negative	Negative	Influ A/untyped
206	Dhaka	Pigeon	Apparently healthy	Oroapharyngeal and cloacal pool swabs	Positive	Negative	Negative	Negative	Influ A/untyped
207	Dhaka	Pigeon	Apparently healthy	Oroapharyngeal and cloacal pool swabs	Negative	Negative	Negative	Negative	Negative
208	Dhaka	Pigeon	Apparently healthy	Oroapharyngeal and cloacal pool swabs	Negative	Negative	Negative	Negative	Negative
209	Dhaka	Quail	Apparently healthy	Oroapharyngeal and cloacal pool swabs	Negative	Negative	Negative	Negative	Negative
210	Dhaka	Pigeon	Apparently healthy	Oroapharyngeal and cloacal pool swabs	Negative	Negative	Negative	Negative	Negative
211	Dhaka	Quail	Apparently healthy	Oroapharyngeal and cloacal pool swabs	Negative	Negative	Negative	Negative	Negative
212	Dhaka	Pigeon	Apparently healthy	Oroapharyngeal and cloacal pool swabs	Negative	Negative	Negative	Negative	Negative
213	Dhaka	Pigeon	Apparently healthy	Oroapharyngeal and cloacal pool swabs	Negative	Negative	Negative	Negative	Negative
214	Dhaka	Quail	Apparently healthy	Oroapharyngeal and cloacal pool swabs	Positive	Negative	Negative	Negative	Influ A/untyped
215	Dhaka	Pigeon	Dead	Oroapharyngeal and cloacal pool swabs	Positive	Positive	Negative	Negative	Influ A/H5
216	Dhaka	Pigeon	Dead	Oroapharyngeal and cloacal pool swabs	Negative	Negative	Negative	Negative	Negative
217	Dhaka	Pigeon	Dead	Oroapharyngeal and cloacal pool swabs	Negative	Negative	Negative	Negative	Negative
218	Dhaka	Pigeon	Sick	Oroapharyngeal and cloacal pool swabs	Negative	Negative	Negative	Negative	Negative
219	Dhaka	Pigeon	Apparently healthy	Oroapharyngeal and cloacal pool swabs	Negative	Negative	Negative	Negative	Negative
220	Dhaka	Pigeon	Apparently healthy	Oroapharyngeal and cloacal pool swabs	Negative	Negative	Negative	Negative	Negative
221	Dhaka	Quail	Apparently healthy	Oroapharyngeal and cloacal pool swabs	Negative	Negative	Negative	Negative	Negative
222	Dhaka	Pigeon	Apparently healthy	Oroapharyngeal and cloacal pool swabs	Negative	Negative	Negative	Negative	Negative
223	Dhaka	Quail	Apparently healthy	Oroapharyngeal and cloacal pool swabs	Negative	Negative	Negative	Negative	Negative
224	Dhaka	Pigeon	Dead	Oroapharyngeal and cloacal pool swabs	Negative	Negative	Negative	Negative	Negative
225	Dhaka	Pigeon	Dead	Oroapharyngeal and cloacal pool swabs	Positive	Positive	Negative	Negative	Influ A/H5
226	Dhaka	Quail	Apparently healthy	Oroapharyngeal and cloacal pool swabs	Negative	Negative	Negative	Negative	Negative
227	Dhaka	Pigeon	Apparently healthy	Oroapharyngeal and cloacal pool swabs	Positive	Negative	Negative	Negative	Influ A/untyped
228	Dhaka	Pigeon	Apparently healthy	Oroapharyngeal and cloacal pool swabs	Negative	Negative	Negative	Negative	Negative
229	Dhaka	Pigeon	Apparently healthy	Oroapharyngeal and cloacal pool swabs	Negative	Negative	Negative	Negative	Negative
230	Dhaka	Pigeon	Sick	Oroapharyngeal and cloacal pool swabs	Negative	Negative	Negative	Negative	Negative
231	Dhaka	Quail	Apparently healthy	Oroapharyngeal and cloacal pool swabs	Negative	Negative	Negative	Negative	Negative
232	Dhaka	Pigeon	Apparently healthy	Oroapharyngeal and cloacal pool swabs	Negative	Negative	Negative	Negative	Negative
233	Dhaka	Pigeon	Sick	Oroapharyngeal and cloacal pool swabs	Negative	Negative	Negative	Negative	Negative
234	Dhaka	Pigeon	Dead	Oroapharyngeal and cloacal pool swabs	Negative	Negative	Negative	Negative	Negative
235	Dhaka	Quail	Apparently healthy	Oroapharyngeal and cloacal pool swabs	Negative	Negative	Negative	Negative	Negative
236	Dhaka	Pigeon	Apparently healthy	Oroapharyngeal and cloacal pool swabs	Negative	Negative	Negative	Negative	Negative
237	Dhaka	Pigeon	Apparently healthy	Oroapharyngeal and cloacal pool swabs	Negative	Negative	Negative	Negative	Negative
238	Dhaka	Pigeon	Apparently healthy	Oroapharyngeal and cloacal pool swabs	Negative	Negative	Negative	Negative	Negative
239	Dhaka	Quail	Apparently healthy	Oroapharyngeal and cloacal pool swabs	Negative	Negative	Negative	Negative	Negative
240	Dhaka	Pigeon	Apparently healthy	Oroapharyngeal and cloacal pool swabs	Negative	Negative	Negative	Negative	Negative
241	Dhaka	Pigeon	Sick	Oroapharyngeal and cloacal pool swabs	Negative	Negative	Negative	Negative	Negative
242	Dhaka	Pigeon	Apparently healthy	Oroapharyngeal and cloacal pool swabs	Negative	Negative	Negative	Negative	Negative
243	Dhaka	Quail	Apparently healthy	Oroapharyngeal and cloacal pool swabs	Negative	Negative	Negative	Negative	Negative
244	Dhaka	Pigeon	Apparently healthy	Oroapharyngeal and cloacal pool swabs	Negative	Negative	Negative	Negative	Negative
245	Dhaka	Quail	Apparently healthy	Oroapharyngeal and cloacal pool swabs	Negative	Negative	Negative	Negative	Negative
246	Dhaka	Pigeon	Apparently healthy	Oroapharyngeal and cloacal pool swabs	Negative	Negative	Negative	Negative	Negative
247	Dhaka	Pigeon	Apparently healthy	Oroapharyngeal and cloacal pool swabs	Negative	Negative	Negative	Negative	Negative
248	Dhaka	Pigeon	Dead	Oroapharyngeal and cloacal pool swabs	Negative	Negative	Negative	Negative	Negative
249	Dhaka	Quail	Apparently healthy	Oroapharyngeal and cloacal pool swabs	Positive	Negative	Negative	Negative	Influ A/untyped
250	Dhaka	Pigeon	Apparently healthy	Oroapharyngeal and cloacal pool swabs	Negative	Negative	Negative	Negative	Negative
251	Dhaka	Pigeon	Apparently healthy	Oroapharyngeal and cloacal pool swabs	Negative	Negative	Negative	Negative	Negative
252	Dhaka	Quail	Apparently healthy	Oroapharyngeal and cloacal pool swabs	Positive	Negative	Negative	Negative	Influ A/untyped
253	Dhaka	Pigeon	Apparently healthy	Oroapharyngeal and cloacal pool swabs	Negative	Negative	Negative	Negative	Negative
254	Dhaka	Pigeon	Apparently healthy	Oroapharyngeal and cloacal pool swabs	Negative	Negative	Negative	Negative	Negative
255	Dhaka	Quail	Apparently healthy	Oroapharyngeal and cloacal pool swabs	Negative	Negative	Negative	Negative	Negative
256	Dhaka	Pigeon	Apparently healthy	Oroapharyngeal and cloacal pool swabs	Negative	Negative	Negative	Negative	Negative
257	Dhaka	Pigeon	Apparently healthy	Oroapharyngeal and cloacal pool swabs	Positive	Negative	Negative	Negative	Influ A/untyped
258	Dhaka	Quail	Apparently healthy	Oroapharyngeal and cloacal pool swabs	Negative	Negative	Negative	Negative	Negative
259	Dhaka	Pigeon	Apparently healthy	Oroapharyngeal and cloacal pool swabs	Negative	Negative	Negative	Negative	Negative
260	Dhaka	Pigeon	Apparently healthy	Oroapharyngeal and cloacal pool swabs	Negative	Negative	Negative	Negative	Negative
261	Dhaka	Quail	Apparently healthy	Oroapharyngeal and cloacal pool swabs	Positive	Negative	Negative	Negative	Influ A/untyped
262	Dhaka	Pigeon	Apparently healthy	Oroapharyngeal and cloacal pool swabs	Negative	Negative	Negative	Negative	Negative
263	Dhaka	Pigeon	Apparently healthy	Oroapharyngeal and cloacal pool swabs	Negative	Negative	Negative	Negative	Negative
264	Dhaka	Quail	Apparently healthy	Oroapharyngeal and cloacal pool swabs	Positive	Negative	Negative	Negative	Influ A/untyped
265	Dhaka	Pigeon	Apparently healthy	Oroapharyngeal and cloacal pool swabs	Negative	Negative	Negative	Negative	Negative
266	Dhaka	Pigeon	Apparently healthy	Oroapharyngeal and cloacal pool swabs	Negative	Negative	Negative	Negative	Negative
267	Dhaka	Quail	Sick	Oroapharyngeal and cloacal pool swabs	Negative	Negative	Negative	Negative	Negative
268	Dhaka	Pigeon	Apparently healthy	Oroapharyngeal and cloacal pool swabs	Negative	Negative	Negative	Negative	Negative
269	Dhaka	Pigeon	Apparently healthy	Oroapharyngeal and cloacal pool swabs	Negative	Negative	Negative	Negative	Negative
270	Dhaka	Quail	Apparently healthy	Oroapharyngeal and cloacal pool swabs	Negative	Negative	Negative	Negative	Negative
271	Dhaka	Pigeon	Apparently healthy	Oroapharyngeal and cloacal pool swabs	Negative	Negative	Negative	Negative	Negative
272	Dhaka	Pigeon	Apparently healthy	Oroapharyngeal and cloacal pool swabs	Negative	Negative	Negative	Negative	Negative
273	Dhaka	Quail	Apparently healthy	Oroapharyngeal and cloacal pool swabs	Negative	Negative	Negative	Negative	Negative
274	Dhaka	Pigeon	Sick	Oroapharyngeal and cloacal pool swabs	Negative	Negative	Negative	Negative	Negative
275	Dhaka	Pigeon	Apparently healthy	Oroapharyngeal and cloacal pool swabs	Negative	Negative	Negative	Negative	Negative
276	Dhaka	Pigeon	Apparently healthy	Oroapharyngeal and cloacal pool swabs	Negative	Negative	Negative	Negative	Negative
277	Dhaka	Quail	Apparently healthy	Oroapharyngeal and cloacal pool swabs	Negative	Negative	Negative	Negative	Negative
278	Dhaka	Pigeon	Apparently healthy	Oroapharyngeal and cloacal pool swabs	Negative	Negative	Negative	Negative	Negative
279	Dhaka	Pigeon	Apparently healthy	Oroapharyngeal and cloacal pool swabs	Negative	Negative	Negative	Negative	Negative
280	Dhaka	Quail	Apparently healthy	Oroapharyngeal and cloacal pool swabs	Negative	Negative	Negative	Negative	Negative
281	Dhaka	Pigeon	Apparently healthy	Oroapharyngeal and cloacal pool swabs	Negative	Negative	Negative	Negative	Negative
282	Dhaka	Pigeon	Apparently healthy	Oroapharyngeal and cloacal pool swabs	Negative	Negative	Negative	Negative	Negative
283	Dhaka	Quail	Apparently healthy	Oroapharyngeal and cloacal pool swabs	Negative	Negative	Negative	Negative	Negative
284	Dhaka	Pigeon	Apparently healthy	Oroapharyngeal and cloacal pool swabs	Negative	Negative	Negative	Negative	Negative
285	Dhaka	Pigeon	Apparently healthy	Oroapharyngeal and cloacal pool swabs	Negative	Negative	Negative	Negative	Negative
286	Dhaka	Pigeon	Apparently healthy	Oroapharyngeal and cloacal pool swabs	Negative	Negative	Negative	Negative	Negative
287	Dhaka	Pigeon	Apparently healthy	Oroapharyngeal and cloacal pool swabs	Negative	Negative	Negative	Negative	Negative
288	Dhaka	Quail	Apparently healthy	Oroapharyngeal and cloacal pool swabs	Negative	Negative	Negative	Negative	Negative
289	Dhaka	Pigeon	Apparently healthy	Oroapharyngeal and cloacal pool swabs	Negative	Negative	Negative	Negative	Negative
290	Dhaka	Quail	Sick	Oroapharyngeal and cloacal pool swabs	Negative	Negative	Negative	Negative	Negative
291	Dhaka	Pigeon	Sick	Oroapharyngeal and cloacal pool swabs	Negative	Negative	Negative	Negative	Negative
292	Dhaka	Pigeon	Apparently healthy	Oroapharyngeal and cloacal pool swabs	Negative	Negative	Negative	Negative	Negative
293	Dhaka	Pigeon	Apparently healthy	Oroapharyngeal and cloacal pool swabs	Positive	Negative	Negative	Negative	Influ A/untyped
294	Dhaka	Quail	Apparently healthy	Oroapharyngeal and cloacal pool swabs	Positive	Negative	Negative	Negative	Influ A/untyped
295	Dhaka	Pigeon	Apparently healthy	Oroapharyngeal and cloacal pool swabs	Negative	Negative	Negative	Negative	Negative
296	Dhaka	Quail	Apparently healthy	Oroapharyngeal and cloacal pool swabs	Negative	Negative	Negative	Negative	Negative
297	Dhaka	Pigeon	Apparently healthy	Oroapharyngeal and cloacal pool swabs	Negative	Negative	Negative	Negative	Negative
298	Dhaka	Pigeon	Apparently healthy	Oroapharyngeal and cloacal pool swabs	Negative	Negative	Negative	Negative	Negative
299	Dhaka	Quail	Apparently healthy	Oroapharyngeal and cloacal pool swabs	Negative	Negative	Negative	Negative	Negative
300	Dhaka	Pigeon	Apparently healthy	Oroapharyngeal and cloacal pool swabs	Negative	Negative	Negative	Negative	Negative
301	Dhaka	Pigeon	Apparently healthy	Oroapharyngeal and cloacal pool swabs	Negative	Negative	Negative	Negative	Negative
302	Dhaka	Pigeon	Apparently healthy	Oroapharyngeal and cloacal pool swabs	Negative	Negative	Negative	Negative	Negative
303	Dhaka	Pigeon	Apparently healthy	Oroapharyngeal and cloacal pool swabs	Negative	Negative	Negative	Negative	Negative
304	Dhaka	Pigeon	Apparently healthy	Oroapharyngeal and cloacal pool swabs	Negative	Negative	Negative	Negative	Negative
305	Dhaka	Pigeon	Apparently healthy	Oroapharyngeal and cloacal pool swabs	Negative	Negative	Negative	Negative	Negative
306	Dhaka	Quail	Apparently healthy	Oroapharyngeal and cloacal pool swabs	Negative	Negative	Negative	Negative	Negative
307	Dhaka	Pigeon	Apparently healthy	Oroapharyngeal and cloacal pool swabs	Positive	Positive	Negative	Negative	Influ A/H5
308	Dhaka	Quail	Sick	Oroapharyngeal and cloacal pool swabs	Negative	Negative	Negative	Negative	Negative
309	Dhaka	Pigeon	Apparently healthy	Oroapharyngeal and cloacal pool swabs	Negative	Negative	Negative	Negative	Negative
310	Dhaka	Quail	Apparently healthy	Oroapharyngeal and cloacal pool swabs	Negative	Negative	Negative	Negative	Negative
311	Dhaka	Pigeon	Apparently healthy	Oroapharyngeal and cloacal pool swabs	Negative	Negative	Negative	Negative	Negative
312	Dhaka	Quail	Apparently healthy	Oroapharyngeal and cloacal pool swabs	Positive	Negative	Negative	Negative	Influ A/untyped
313	Dhaka	Pigeon	Apparently healthy	Oroapharyngeal and cloacal pool swabs	Negative	Negative	Negative	Negative	Negative
314	Dhaka	Pigeon	Apparently healthy	Oroapharyngeal and cloacal pool swabs	Negative	Negative	Negative	Negative	Negative
315	Dhaka	Quail	Sick	Oroapharyngeal and cloacal pool swabs	Negative	Negative	Negative	Negative	Negative
316	Dhaka	Pigeon	Apparently healthy	Oroapharyngeal and cloacal pool swabs	Positive	Negative	Negative	Negative	Influ A/untyped
317	Dhaka	Pigeon	Apparently healthy	Oroapharyngeal and cloacal pool swabs	Negative	Negative	Negative	Negative	Negative
318	Dhaka	Quail	Apparently healthy	Oroapharyngeal and cloacal pool swabs	Positive	Negative	Negative	Negative	Influ A/untyped
319	Dhaka	Pigeon	Apparently healthy	Oroapharyngeal and cloacal pool swabs	Positive	Negative	Negative	Negative	Influ A/untyped
320	Dhaka	Pigeon	Apparently healthy	Oroapharyngeal and cloacal pool swabs	Negative	Negative	Negative	Negative	Negative
321	Dhaka	Quail	Apparently healthy	Oroapharyngeal and cloacal pool swabs	Negative	Negative	Negative	Negative	Negative
322	Dhaka	Pigeon	Apparently healthy	Oroapharyngeal and cloacal pool swabs	Positive	Negative	Positive	Negative	Influ A/H9
323	Dhaka	Pigeon	Apparently healthy	Oroapharyngeal and cloacal pool swabs	Negative	Negative	Negative	Negative	Negative
324	Dhaka	Quail	Sick	Oroapharyngeal and cloacal pool swabs	Negative	Negative	Negative	Negative	Negative
325	Dhaka	Pigeon	Apparently healthy	Oroapharyngeal and cloacal pool swabs	Negative	Negative	Negative	Negative	Negative
326	Dhaka	Pigeon	Apparently healthy	Oroapharyngeal and cloacal pool swabs	Negative	Negative	Negative	Negative	Negative
327	Dhaka	Quail	Apparently healthy	Oroapharyngeal and cloacal pool swabs	Negative	Negative	Negative	Negative	Negative
328	Dhaka	Pigeon	Apparently healthy	Oroapharyngeal and cloacal pool swabs	Positive	Negative	Positive	Negative	Influ A/H9
329	Dhaka	Pigeon	Apparently healthy	Oroapharyngeal and cloacal pool swabs	Negative	Negative	Negative	Negative	Negative
330	Dhaka	Quail	Apparently healthy	Oroapharyngeal and cloacal pool swabs	Negative	Negative	Negative	Negative	Negative
331	Dhaka	Pigeon	Apparently healthy	Oroapharyngeal and cloacal pool swabs	Positive	Negative	Negative	Negative	Influ A/untyped
332	Dhaka	Pigeon	Apparently healthy	Oroapharyngeal and cloacal pool swabs	Negative	Negative	Negative	Negative	Negative
333	Dhaka	Quail	Apparently healthy	Oroapharyngeal and cloacal pool swabs	Negative	Negative	Negative	Negative	Negative
334	Dhaka	Pigeon	Apparently healthy	Oroapharyngeal and cloacal pool swabs	Positive	Positive	Negative	Negative	Influ A/H5
335	Dhaka	Pigeon	Apparently healthy	Oroapharyngeal and cloacal pool swabs	Negative	Negative	Negative	Negative	Negative
336	Dhaka	Quail	Apparently healthy	Oroapharyngeal and cloacal pool swabs	Negative	Negative	Negative	Negative	Negative
337	Dhaka	Pigeon	Apparently healthy	Oroapharyngeal and cloacal pool swabs	Negative	Negative	Negative	Negative	Negative
338	Dhaka	Pigeon	Apparently healthy	Oroapharyngeal and cloacal pool swabs	Negative	Negative	Negative	Negative	Negative
339	Dhaka	Quail	Apparently healthy	Oroapharyngeal and cloacal pool swabs	Negative	Negative	Negative	Negative	Negative
340	Dhaka	Pigeon	Apparently healthy	Oroapharyngeal and cloacal pool swabs	Negative	Negative	Negative	Negative	Negative
341	Dhaka	Pigeon	Apparently healthy	Oroapharyngeal and cloacal pool swabs	Negative	Negative	Negative	Negative	Negative
342	Dhaka	Quail	Sick	Oroapharyngeal and cloacal pool swabs	Negative	Negative	Negative	Negative	Negative
343	Dhaka	Pigeon	Apparently healthy	Oroapharyngeal and cloacal pool swabs	Negative	Negative	Negative	Negative	Negative
344	Dhaka	Quail	Apparently healthy	Oroapharyngeal and cloacal pool swabs	Negative	Negative	Negative	Negative	Negative
345	Dhaka	Pigeon	Apparently healthy	Oroapharyngeal and cloacal pool swabs	Positive	Negative	Negative	Negative	Influ A/untyped
346	Dhaka	Pigeon	Apparently healthy	Oroapharyngeal and cloacal pool swabs	Negative	Negative	Negative	Negative	Negative
347	Dhaka	Quail	Apparently healthy	Oroapharyngeal and cloacal pool swabs	Positive	Negative	Negative	Negative	Influ A/untyped
348	Dhaka	Pigeon	Apparently healthy	Oroapharyngeal and cloacal pool swabs	Negative	Negative	Negative	Negative	Negative
349	Dhaka	Pigeon	Apparently healthy	Oroapharyngeal and cloacal pool swabs	Negative	Negative	Negative	Negative	Negative
350	Dhaka	Quail	Sick	Oroapharyngeal and cloacal pool swabs	Positive	Positive	Positive	Negative	Influ A/H5/H9
351	Dhaka	Pigeon	Sick	Oroapharyngeal and cloacal pool swabs	Negative	Negative	Negative	Negative	Negative
352	Dhaka	Pigeon	Apparently healthy	Oroapharyngeal and cloacal pool swabs	Negative	Negative	Negative	Negative	Negative
353	Dhaka	Pigeon	Apparently healthy	Oroapharyngeal and cloacal pool swabs	Positive	Negative	Negative	Negative	Influ A/untyped
354	Dhaka	Quail	Sick	Oroapharyngeal and cloacal pool swabs	Positive	Negative	Negative	Negative	Influ A/untyped
355	Dhaka	Pigeon	Apparently healthy	Oroapharyngeal and cloacal pool swabs	Negative	Negative	Negative	Negative	Negative
356	Dhaka	Quail	Apparently healthy	Oroapharyngeal and cloacal pool swabs	Positive	Negative	Negative	Negative	Influ A/untyped
357	Dhaka	Pigeon	Apparently healthy	Oroapharyngeal and cloacal pool swabs	Positive	Negative	Positive	Negative	Influ A/H9
358	Dhaka	Quail	Sick	Oroapharyngeal and cloacal pool swabs	Positive	Negative	Negative	Negative	Influ A/untyped
359	Dhaka	Quail	Apparently healthy	Oroapharyngeal and cloacal pool swabs	Positive	Negative	Positive	Negative	Influ A/H9
360	Dhaka	Quail	Dead	Oroapharyngeal and cloacal pool swabs	Positive	Negative	Positive	Negative	Influ A/H9
361	Dhaka	Quail	Apparently healthy	Oroapharyngeal and cloacal pool swabs	Positive	Positive	Positive	Negative	Influ A/H5/H9
362	Dhaka	Quail	Apparently healthy	Oroapharyngeal and cloacal pool swabs	Positive	Negative	Positive	Negative	Influ A/H9
363	Dhaka	Quail	Apparently healthy	Oroapharyngeal and cloacal pool swabs	Positive	Negative	Negative	Negative	Influ A/untyped
364	Dhaka	Quail	Apparently healthy	Oroapharyngeal and cloacal pool swabs	Positive	Negative	Positive	Negative	Influ A/H9
365	Dhaka	Quail	Sick	Oroapharyngeal and cloacal pool swabs	Positive	Positive	Negative	Negative	Influ A/H5
366	Dhaka	Quail	Apparently healthy	Oroapharyngeal and cloacal pool swabs	Positive	Positive	Negative	Negative	Influ A/H5
367	Dhaka	Quail	Apparently healthy	Oroapharyngeal and cloacal pool swabs	Positive	Positive	Negative	Negative	Influ A/H5
368	Dhaka	Quail	Apparently healthy	Oroapharyngeal and cloacal pool swabs	Negative	Negative	Negative	Negative	Negative
369	Dhaka	Quail	Apparently healthy	Oroapharyngeal and cloacal pool swabs	Negative	Negative	Negative	Negative	Negative
370	Dhaka	Quail	Apparently healthy	Oroapharyngeal and cloacal pool swabs	Negative	Negative	Negative	Negative	Negative
371	Dhaka	Quail	Apparently healthy	Oroapharyngeal and cloacal pool swabs	Negative	Negative	Negative	Negative	Negative
372	Dhaka	Quail	Apparently healthy	Oroapharyngeal and cloacal pool swabs	Positive	Negative	Positive	Negative	Influ A/H9
373	Dhaka	Quail	Apparently healthy	Oroapharyngeal and cloacal pool swabs	Positive	Negative	Negative	Negative	Influ A/untyped
374	Dhaka	Quail	Apparently healthy	Oroapharyngeal and cloacal pool swabs	Positive	Negative	Negative	Negative	Influ A/untyped
375	Dhaka	Pigeon	Apparently healthy	Oroapharyngeal and cloacal pool swabs	Negative	Negative	Negative	Negative	Negative
376	Dhaka	Quail	Sick	Oroapharyngeal and cloacal pool swabs	Negative	Negative	Negative	Negative	Negative
377	Dhaka	Quail	Apparently healthy	Oroapharyngeal and cloacal pool swabs	Negative	Negative	Negative	Negative	Negative
378	Dhaka	Quail	Apparently healthy	Oroapharyngeal and cloacal pool swabs	Negative	Negative	Negative	Negative	Negative
379	Dhaka	Quail	Apparently healthy	Oroapharyngeal and cloacal pool swabs	Positive	Negative	Negative	Negative	Influ A/untyped
380	Dhaka	Pigeon	Apparently healthy	Oroapharyngeal and cloacal pool swabs	Negative	Negative	Negative	Negative	Negative
381	Dhaka	Quail	Apparently healthy	Oroapharyngeal and cloacal pool swabs	Positive	Negative	Negative	Negative	Influ A/untyped
382	Dhaka	Quail	Apparently healthy	Oroapharyngeal and cloacal pool swabs	Negative	Negative	Negative	Negative	Negative
383	Dhaka	Pigeon	Apparently healthy	Oroapharyngeal and cloacal pool swabs	Positive	Negative	Negative	Negative	Influ A/untyped
384	Dhaka	Quail	Sick	Oroapharyngeal and cloacal pool swabs	Negative	Negative	Negative	Negative	Negative
385	Dhaka	Quail	Apparently healthy	Oroapharyngeal and cloacal pool swabs	Positive	Negative	Positive	Negative	Influ A/H9
386	Dhaka	Quail	Apparently healthy	Oroapharyngeal and cloacal pool swabs	Positive	Negative	Negative	Negative	Influ A/untyped
387	Dhaka	Quail	Apparently healthy	Oroapharyngeal and cloacal pool swabs	Positive	Negative	Positive	Negative	Influ A/H9
388	Dhaka	Quail	Apparently healthy	Oroapharyngeal and cloacal pool swabs	Negative	Negative	Negative	Negative	Negative
389	Dhaka	Quail	Apparently healthy	Oroapharyngeal and cloacal pool swabs	Negative	Negative	Negative	Negative	Negative
390	Dhaka	Quail	Apparently healthy	Oroapharyngeal and cloacal pool swabs	Negative	Negative	Negative	Negative	Negative
391	Dhaka	Pigeon	Apparently healthy	Oroapharyngeal and cloacal pool swabs	Negative	Negative	Negative	Negative	Negative
392	Dhaka	Pigeon	Apparently healthy	Oroapharyngeal and cloacal pool swabs	Negative	Negative	Negative	Negative	Negative
393	Dhaka	Quail	Apparently healthy	Oroapharyngeal and cloacal pool swabs	Negative	Negative	Negative	Negative	Negative
394	Dhaka	Quail	Apparently healthy	Oroapharyngeal and cloacal pool swabs	Negative	Negative	Negative	Negative	Negative
395	Dhaka	Quail	Apparently healthy	Oroapharyngeal and cloacal pool swabs	Negative	Negative	Negative	Negative	Negative
396	Dhaka	Quail	Apparently healthy	Oroapharyngeal and cloacal pool swabs	Negative	Negative	Negative	Negative	Negative
397	Dhaka	Pigeon	Apparently healthy	Oroapharyngeal and cloacal pool swabs	Negative	Negative	Negative	Negative	Negative
398	Dhaka	Quail	Apparently healthy	Oroapharyngeal and cloacal pool swabs	Negative	Negative	Negative	Negative	Negative
399	Dhaka	Quail	Apparently healthy	Oroapharyngeal and cloacal pool swabs	Negative	Negative	Negative	Negative	Negative
400	Dhaka	Quail	Apparently healthy	Oroapharyngeal and cloacal pool swabs	Negative	Negative	Negative	Negative	Negative
401	Dhaka	Quail	Apparently healthy	Oroapharyngeal and cloacal pool swabs	Negative	Negative	Negative	Negative	Negative
402	Dhaka	Pigeon	Apparently healthy	Oroapharyngeal and cloacal pool swabs	Negative	Negative	Negative	Negative	Negative
403	Dhaka	Quail	Sick	Oroapharyngeal and cloacal pool swabs	Negative	Negative	Negative	Negative	Negative
404	Dhaka	Quail	Apparently healthy	Oroapharyngeal and cloacal pool swabs	Positive	Negative	Negative	Negative	Influ A/untyped
405	Dhaka	Quail	Apparently healthy	Oroapharyngeal and cloacal pool swabs	Negative	Negative	Negative	Negative	Negative
406	Dhaka	Pigeon	Apparently healthy	Oroapharyngeal and cloacal pool swabs	Negative	Negative	Negative	Negative	Negative
407	Dhaka	Quail	Sick	Oroapharyngeal and cloacal pool swabs	Negative	Negative	Negative	Negative	Negative
408	Dhaka	Quail	Sick	Oroapharyngeal and cloacal pool swabs	Negative	Negative	Negative	Negative	Negative
409	Dhaka	Quail	Apparently healthy	Oroapharyngeal and cloacal pool swabs	Positive	Negative	Negative	Negative	Influ A/untyped
410	Dhaka	Quail	Apparently healthy	Oroapharyngeal and cloacal pool swabs	Negative	Negative	Negative	Negative	Negative
411	Dhaka	Quail	Apparently healthy	Oroapharyngeal and cloacal pool swabs	Positive	Negative	Negative	Negative	Influ A/untyped
412	Dhaka	Pigeon	Apparently healthy	Oroapharyngeal and cloacal pool swabs	Negative	Negative	Negative	Negative	Negative
413	Dhaka	Quail	Apparently healthy	Oroapharyngeal and cloacal pool swabs	Positive	Positive	Negative	Negative	Influ A/H5
414	Dhaka	Quail	Apparently healthy	Oroapharyngeal and cloacal pool swabs	Negative	Negative	Negative	Negative	Negative
415	Dhaka	Quail	Apparently healthy	Oroapharyngeal and cloacal pool swabs	Negative	Negative	Negative	Negative	Negative
416	Dhaka	Quail	Apparently healthy	Oroapharyngeal and cloacal pool swabs	Positive	Negative	Negative	Negative	Influ A/untyped
417	Dhaka	Quail	Apparently healthy	Oroapharyngeal and cloacal pool swabs	Negative	Negative	Negative	Negative	Negative
418	Dhaka	Quail	Apparently healthy	Oroapharyngeal and cloacal pool swabs	Negative	Negative	Negative	Negative	Negative
419	Dhaka	Pigeon	Apparently healthy	Oroapharyngeal and cloacal pool swabs	Negative	Negative	Negative	Negative	Negative
420	Dhaka	Quail	Apparently healthy	Oroapharyngeal and cloacal pool swabs	Negative	Negative	Negative	Negative	Negative
421	Dhaka	Quail	Apparently healthy	Oroapharyngeal and cloacal pool swabs	Negative	Negative	Negative	Negative	Negative
422	Dhaka	Quail	Apparently healthy	Oroapharyngeal and cloacal pool swabs	Positive	Negative	Negative	Negative	Influ A/untyped
423	Dhaka	Pigeon	Apparently healthy	Oroapharyngeal and cloacal pool swabs	Positive	Negative	Negative	Negative	Influ A/untyped
424	Dhaka	Quail	Sick	Oroapharyngeal and cloacal pool swabs	Positive	Negative	Positive	Negative	Influ A/H9
425	Dhaka	Quail	Apparently healthy	Oroapharyngeal and cloacal pool swabs	Negative	Negative	Negative	Negative	Negative
426	Dhaka	Quail	Apparently healthy	Oroapharyngeal and cloacal pool swabs	Positive	Negative	Positive	Negative	Influ A/H9
427	Dhaka	Quail	Dead	Oroapharyngeal and cloacal pool swabs	Negative	Negative	Negative	Negative	Negative
428	Dhaka	Pigeon	Apparently healthy	Oroapharyngeal and cloacal pool swabs	Positive	Negative	Negative	Negative	Influ A/untyped
429	Dhaka	Pigeon	Apparently healthy	Oroapharyngeal and cloacal pool swabs	Negative	Negative	Negative	Negative	Negative
430	Dhaka	Pigeon	Dead	Oroapharyngeal and cloacal pool swabs	Positive	Negative	Negative	Negative	Influ A/untyped
431	Dhaka	Pigeon	Apparently healthy	Oroapharyngeal and cloacal pool swabs	Positive	Negative	Negative	Negative	Influ A/untyped
432	Dhaka	Quail	Apparently healthy	Oroapharyngeal and cloacal pool swabs	Negative	Negative	Negative	Negative	Negative
433	Dhaka	Quail	Apparently healthy	Oroapharyngeal and cloacal pool swabs	Positive	Negative	Negative	Negative	Influ A/untyped
434	Dhaka	Quail	Apparently healthy	Oroapharyngeal and cloacal pool swabs	Positive	Negative	Positive	Negative	Influ A/H9
435	Dhaka	Quail	Apparently healthy	Oroapharyngeal and cloacal pool swabs	Positive	Negative	Positive	Negative	Influ A/H9
436	Dhaka	Quail	Dead	Oroapharyngeal and cloacal pool swabs	Positive	Negative	Positive	Negative	Influ A/H9
437	Dhaka	Pigeon	Apparently healthy	Oroapharyngeal and cloacal pool swabs	Negative	Negative	Negative	Negative	Negative
438	Dhaka	Quail	Apparently healthy	Oroapharyngeal and cloacal pool swabs	Negative	Negative	Negative	Negative	Negative
439	Dhaka	Quail	Apparently healthy	Oroapharyngeal and cloacal pool swabs	Positive	Negative	Negative	Negative	Influ A/untyped
440	Dhaka	Pigeon	Apparently healthy	Oroapharyngeal and cloacal pool swabs	Negative	Negative	Negative	Negative	Negative
441	Dhaka	Quail	Apparently healthy	Oroapharyngeal and cloacal pool swabs	Negative	Negative	Negative	Negative	Negative
442	Dhaka	Quail	Apparently healthy	Oroapharyngeal and cloacal pool swabs	Negative	Negative	Negative	Negative	Negative
443	Dhaka	Quail	Apparently healthy	Oroapharyngeal and cloacal pool swabs	Negative	Negative	Negative	Negative	Negative
444	Dhaka	Quail	Apparently healthy	Oroapharyngeal and cloacal pool swabs	Negative	Negative	Negative	Negative	Negative
445	Dhaka	Pigeon	Apparently healthy	Oroapharyngeal and cloacal pool swabs	Negative	Negative	Negative	Negative	Negative
446	Dhaka	Quail	Sick	Oroapharyngeal and cloacal pool swabs	Positive	Negative	Negative	Negative	Influ A/untyped
447	Dhaka	Quail	Apparently healthy	Oroapharyngeal and cloacal pool swabs	Positive	Negative	Negative	Negative	Influ A/untyped
448	Dhaka	Quail	Apparently healthy	Oroapharyngeal and cloacal pool swabs	Positive	Negative	Positive	Negative	Influ A/H9
449	Dhaka	Quail	Apparently healthy	Oroapharyngeal and cloacal pool swabs	Negative	Negative	Negative	Negative	Negative
450	Dhaka	Quail	Apparently healthy	Oroapharyngeal and cloacal pool swabs	Positive	Negative	Positive	Negative	Influ A/H9
451	Dhaka	Quail	Apparently healthy	Oroapharyngeal and cloacal pool swabs	Positive	Negative	Positive	Negative	Influ A/H9
452	Dhaka	Quail	Sick	Oroapharyngeal and cloacal pool swabs	Positive	Negative	Positive	Negative	Influ A/H9
453	Dhaka	Quail	Sick	Oroapharyngeal and cloacal pool swabs	Positive	Negative	Positive	Negative	Influ A/H9
454	Dhaka	Quail	Sick	Oroapharyngeal and cloacal pool swabs	Negative	Negative	Negative	Negative	Negative
455	Dhaka	Pigeon	Sick	Oroapharyngeal and cloacal pool swabs	Negative	Negative	Negative	Negative	Negative
456	Dhaka	Pigeon	Sick	Oroapharyngeal and cloacal pool swabs	Positive	Positive	Negative	Negative	Influ A/H5
457	Dhaka	Pigeon	Apparently healthy	Oroapharyngeal and cloacal pool swabs	Negative	Negative	Negative	Negative	Negative
458	Dhaka	Pigeon	Apparently healthy	Oroapharyngeal and cloacal pool swabs	Negative	Negative	Negative	Negative	Negative
459	Dhaka	Pigeon	Dead	Oroapharyngeal and cloacal pool swabs	Positive	Negative	Negative	Negative	Influ A/untyped
460	Dhaka	Pigeon	Dead	Oroapharyngeal and cloacal pool swabs	Positive	Positive	Negative	Negative	Influ A/H5
461	Dhaka	Pigeon	Dead	Oroapharyngeal and cloacal pool swabs	Negative	Negative	Negative	Negative	Negative
462	Dhaka	Pigeon	Apparently healthy	Oroapharyngeal and cloacal pool swabs	Negative	Negative	Negative	Negative	Negative
463	Dhaka	Pigeon	Apparently healthy	Oroapharyngeal and cloacal pool swabs	Negative	Negative	Negative	Negative	Negative
464	Dhaka	Pigeon	Apparently healthy	Oroapharyngeal and cloacal pool swabs	Negative	Negative	Negative	Negative	Negative
465	Dhaka	Quail	Apparently healthy	Oroapharyngeal and cloacal pool swabs	Negative	Negative	Negative	Negative	Negative
466	Dhaka	Pigeon	Apparently healthy	Oroapharyngeal and cloacal pool swabs	Negative	Negative	Negative	Negative	Negative
467	Dhaka	Quail	Apparently healthy	Oroapharyngeal and cloacal pool swabs	Positive	Positive	Positive	Negative	Influ A/H5/H9
468	Dhaka	Quail	Apparently healthy	Oroapharyngeal and cloacal pool swabs	Positive	Negative	Positive	Negative	Influ A/H9
469	Dhaka	Quail	Apparently healthy	Oroapharyngeal and cloacal pool swabs	Positive	Negative	Positive	Negative	Influ A/H9
470	Dhaka	Pigeon	Apparently healthy	Oroapharyngeal and cloacal pool swabs	Positive	Negative	Positive	Negative	Influ A/H9
471	Dhaka	Quail	Sick	Oroapharyngeal and cloacal pool swabs	Positive	Positive	Negative	Negative	Influ A/H5
472	Dhaka	Pigeon	Apparently healthy	Oroapharyngeal and cloacal pool swabs	Positive	Negative	Negative	Negative	Influ A/untyped
473	Dhaka	Quail	Apparently healthy	Oroapharyngeal and cloacal pool swabs	Positive	Negative	Positive	Negative	Influ A/H9
474	Dhaka	Pigeon	Apparently healthy	Oroapharyngeal and cloacal pool swabs	Negative	Negative	Negative	Negative	Negative
475	Dhaka	Pigeon	Apparently healthy	Oroapharyngeal and cloacal pool swabs	Positive	Positive	Negative	Negative	Influ A/H5
476	Dhaka	Quail	Dead	Oroapharyngeal and cloacal pool swabs	Positive	Negative	Positive	Negative	Influ A/H9
477	Dhaka	Pigeon	Apparently healthy	Oroapharyngeal and cloacal pool swabs	Negative	Negative	Negative	Negative	Negative
478	Dhaka	Pigeon	Apparently healthy	Oroapharyngeal and cloacal pool swabs	Negative	Negative	Negative	Negative	Negative
479	Dhaka	Quail	Apparently healthy	Oroapharyngeal and cloacal pool swabs	Positive	Negative	Positive	Negative	Influ A/H9
480	Dhaka	Pigeon	Apparently healthy	Oroapharyngeal and cloacal pool swabs	Negative	Negative	Negative	Negative	Negative
481	Dhaka	Pigeon	Sick	Oroapharyngeal and cloacal pool swabs	Positive	Positive	Negative	Negative	Influ A/H5
482	Dhaka	Quail	Apparently healthy	Oroapharyngeal and cloacal pool swabs	Negative	Negative	Negative	Negative	Negative
483	Dhaka	Pigeon	Apparently healthy	Oroapharyngeal and cloacal pool swabs	Negative	Negative	Negative	Negative	Negative
484	Dhaka	Quail	Apparently healthy	Oroapharyngeal and cloacal pool swabs	Positive	Negative	Positive	Negative	Influ A/H9
485	Dhaka	Pigeon	Apparently healthy	Oroapharyngeal and cloacal pool swabs	Positive	Negative	Negative	Negative	Influ A/untyped
486	Dhaka	Pigeon	Apparently healthy	Oroapharyngeal and cloacal pool swabs	Negative	Negative	Negative	Negative	Negative
487	Dhaka	Pigeon	Apparently healthy	Oroapharyngeal and cloacal pool swabs	Negative	Negative	Negative	Negative	Negative
488	Dhaka	Quail	Apparently healthy	Oroapharyngeal and cloacal pool swabs	Positive	Negative	Positive	Negative	Influ A/H9
489	Dhaka	Pigeon	Apparently healthy	Oroapharyngeal and cloacal pool swabs	Positive	Negative	Negative	Negative	Influ A/untyped
490	Dhaka	Pigeon	Apparently healthy	Oroapharyngeal and cloacal pool swabs	Positive	Negative	Negative	Negative	Influ A/untyped
491	Dhaka	Pigeon	Apparently healthy	Oroapharyngeal and cloacal pool swabs	Negative	Negative	Negative	Negative	Negative
492	Dhaka	Pigeon	Sick	Oroapharyngeal and cloacal pool swabs	Positive	Negative	Positive	Negative	Influ A/H9
493	Dhaka	Quail	Apparently healthy	Oroapharyngeal and cloacal pool swabs	Positive	Positive	Positive	Negative	Influ A/H5/H9
494	Dhaka	Pigeon	Apparently healthy	Oroapharyngeal and cloacal pool swabs	Negative	Negative	Negative	Negative	Negative
495	Dhaka	Pigeon	Apparently healthy	Oroapharyngeal and cloacal pool swabs	Positive	Negative	Negative	Negative	Influ A/untyped
496	Dhaka	Quail	Apparently healthy	Oroapharyngeal and cloacal pool swabs	Negative	Negative	Negative	Negative	Negative
497	Dhaka	Pigeon	Sick	Oroapharyngeal and cloacal pool swabs	Positive	Positive	Negative	Negative	Influ A/H5
498	Dhaka	Pigeon	Sick	Oroapharyngeal and cloacal pool swabs	Positive	Negative	Negative	Negative	Influ A/untyped
499	Dhaka	Pigeon	Apparently healthy	Oroapharyngeal and cloacal pool swabs	Positive	Negative	Positive	Negative	Influ A/H9
500	Dhaka	Pigeon	Apparently healthy	Oroapharyngeal and cloacal pool swabs	Negative	Negative	Negative	Negative	Negative
501	Dhaka	Pigeon	Apparently healthy	Oroapharyngeal and cloacal pool swabs	Positive	Negative	Negative	Negative	Influ A/untyped
502	Dhaka	Quail	Apparently healthy	Oroapharyngeal and cloacal pool swabs	Negative	Negative	Negative	Negative	Negative
503	Dhaka	Pigeon	Apparently healthy	Oroapharyngeal and cloacal pool swabs	Negative	Negative	Negative	Negative	Negative
504	Dhaka	Pigeon	Apparently healthy	Oroapharyngeal and cloacal pool swabs	Positive	Negative	Negative	Negative	Influ A/untyped
505	Dhaka	Quail	Apparently healthy	Oroapharyngeal and cloacal pool swabs	Positive	Negative	Negative	Negative	Influ A/untyped
506	Dhaka	Pigeon	Apparently healthy	Oroapharyngeal and cloacal pool swabs	Positive	Negative	Negative	Negative	Influ A/untyped
507	Dhaka	Pigeon	Sick	Oroapharyngeal and cloacal pool swabs	Positive	Negative	Negative	Negative	Influ A/untyped
508	Dhaka	Quail	Apparently healthy	Oroapharyngeal and cloacal pool swabs	Positive	Negative	Positive	Negative	Influ A/H9
509	Dhaka	Pigeon	Apparently healthy	Oroapharyngeal and cloacal pool swabs	Negative	Negative	Negative	Negative	Negative
510	Dhaka	Pigeon	Apparently healthy	Oroapharyngeal and cloacal pool swabs	Positive	Negative	Negative	Negative	Influ A/untyped
511	Dhaka	Pigeon	Apparently healthy	Oroapharyngeal and cloacal pool swabs	Negative	Negative	Negative	Negative	Negative
512	Dhaka	Quail	Apparently healthy	Oroapharyngeal and cloacal pool swabs	Positive	Negative	Positive	Negative	Influ A/H9
513	Dhaka	Pigeon	Apparently healthy	Oroapharyngeal and cloacal pool swabs	Negative	Negative	Negative	Negative	Negative
514	Dhaka	Pigeon	Apparently healthy	Oroapharyngeal and cloacal pool swabs	Negative	Negative	Negative	Negative	Negative
515	Dhaka	Quail	Sick	Oroapharyngeal and cloacal pool swabs	Positive	Negative	Positive	Negative	Influ A/H9
516	Dhaka	Pigeon	Apparently healthy	Oroapharyngeal and cloacal pool swabs	Positive	Negative	Negative	Negative	Influ A/untyped
517	Dhaka	Pigeon	Apparently healthy	Oroapharyngeal and cloacal pool swabs	Negative	Negative	Negative	Negative	Negative
518	Dhaka	Pigeon	Sick	Oroapharyngeal and cloacal pool swabs	Positive	Negative	Negative	Negative	Influ A/untyped
519	Dhaka	Quail	Apparently healthy	Oroapharyngeal and cloacal pool swabs	Positive	Negative	Positive	Negative	Influ A/H9
520	Dhaka	Pigeon	Apparently healthy	Oroapharyngeal and cloacal pool swabs	Negative	Negative	Negative	Negative	Negative
521	Dhaka	Pigeon	Dead	Oroapharyngeal and cloacal pool swabs	Negative	Negative	Negative	Negative	Negative
522	Dhaka	Pigeon	Dead	Oroapharyngeal and cloacal pool swabs	Positive	Positive	Negative	Negative	Influ A/H5
523	Dhaka	Pigeon	Apparently healthy	Oroapharyngeal and cloacal pool swabs	Positive	Negative	Negative	Negative	Influ A/untyped
524	Dhaka	Quail	Apparently healthy	Oroapharyngeal and cloacal pool swabs	Negative	Negative	Negative	Negative	Negative
525	Dhaka	Pigeon	Apparently healthy	Oroapharyngeal and cloacal pool swabs	Negative	Negative	Negative	Negative	Negative
526	Dhaka	Quail	Sick	Oroapharyngeal and cloacal pool swabs	Positive	Negative	Positive	Negative	Influ A/H9
527	Dhaka	Pigeon	Apparently healthy	Oroapharyngeal and cloacal pool swabs	Negative	Negative	Negative	Negative	Negative
528	Dhaka	Pigeon	Apparently healthy	Fecal swab	Positive	Negative	Positive	Negative	Influ A/H9
529	Dhaka	Pigeon	Apparently healthy	Fecal swab	Negative	Negative	Negative	Negative	Negative
530	Dhaka	Pigeon	Apparently healthy	Fecal swab	Negative	Negative	Negative	Negative	Negative
531	Dhaka	Pigeon	Apparently healthy	Fecal swab	Negative	Negative	Negative	Negative	Negative
532	Dhaka	Pigeon	Apparently healthy	Fecal swab	Negative	Negative	Negative	Negative	Negative
533	Dhaka	Pigeon	Apparently healthy	Fecal swab	Negative	Negative	Negative	Negative	Negative
534	Dhaka	Pigeon	Apparently healthy	Fecal swab	Negative	Negative	Negative	Negative	Negative
535	Dhaka	Pigeon	Apparently healthy	Fecal swab	Negative	Negative	Negative	Negative	Negative
536	Dhaka	Pigeon	Apparently healthy	Fecal swab	Negative	Negative	Negative	Negative	Negative
537	Dhaka	Pigeon	Apparently healthy	Fecal swab	Negative	Negative	Negative	Negative	Negative
538	Dhaka	Pigeon	Apparently healthy	Fecal swab	Negative	Negative	Negative	Negative	Negative
539	Dhaka	Pigeon	Apparently healthy	Fecal swab	Negative	Negative	Negative	Negative	Negative
540	Dhaka	Pigeon	Sick	Oroapharyngeal and cloacal pool swabs	Positive	Negative	Positive	Negative	Influ A/H9
541	Dhaka	Pigeon	Apparently healthy	Fecal swab	Negative	Negative	Negative	Negative	Negative
542	Dhaka	Pigeon	Apparently healthy	Fecal swab	Negative	Negative	Negative	Negative	Negative
543	Dhaka	Pigeon	Apparently healthy	Fecal swab	Positive	Negative	Positive	Negative	Influ A/H9
544	Dhaka	Pigeon	Apparently healthy	Fecal swab	Negative	Negative	Negative	Negative	Negative
545	Dhaka	Pigeon	Apparently healthy	Fecal swab	Negative	Negative	Negative	Negative	Negative
546	Dhaka	Pigeon	Apparently healthy	Fecal swab	Positive	Negative	Positive	Negative	Influ A/H9
547	Dhaka	Pigeon	Apparently healthy	Fecal swab	Negative	Negative	Negative	Negative	Negative
548	Dhaka	Pigeon	Apparently healthy	Fecal swab	Negative	Negative	Negative	Negative	Negative
549	Dhaka	Pigeon	Apparently healthy	Fecal swab	Negative	Negative	Negative	Negative	Negative
550	Dhaka	Pigeon	Apparently healthy	Fecal swab	Negative	Negative	Negative	Negative	Negative
551	Dhaka	Pigeon	Apparently healthy	Fecal swab	Negative	Negative	Negative	Negative	Negative
552	Dhaka	Pigeon	Apparently healthy	Fecal swab	Negative	Negative	Negative	Negative	Negative
553	Dhaka	Pigeon	Apparently healthy	Fecal swab	Negative	Negative	Negative	Negative	Negative
554	Dhaka	Pigeon	Apparently healthy	Fecal swab	Negative	Negative	Negative	Negative	Negative
555	Dhaka	Pigeon	Apparently healthy	Fecal swab	Positive	Negative	Negative	Negative	Influ A/untyped
556	Dhaka	Pigeon	Apparently healthy	Fecal swab	Negative	Negative	Negative	Negative	Negative
557	Dhaka	Pigeon	Apparently healthy	Fecal swab	Negative	Negative	Negative	Negative	Negative
558	Dhaka	Pigeon	Apparently healthy	Fecal swab	Negative	Negative	Negative	Negative	Negative
559	Dhaka	Pigeon	Apparently healthy	Fecal swab	Negative	Negative	Negative	Negative	Negative
560	Dhaka	Pigeon	Apparently healthy	Fecal swab	Negative	Negative	Negative	Negative	Negative
561	Dhaka	Pigeon	Apparently healthy	Fecal swab	Negative	Negative	Negative	Negative	Negative
562	Dhaka	Quail	Apparently healthy	Fecal swab	Positive	Negative	Negative	Negative	Influ A/untyped
563	Dhaka	Pigeon	Apparently healthy	Fecal swab	Negative	Negative	Negative	Negative	Negative
564	Dhaka	Pigeon	Apparently healthy	Fecal swab	Negative	Negative	Negative	Negative	Negative
565	Dhaka	Pigeon	Apparently healthy	Fecal swab	Negative	Negative	Negative	Negative	Negative
566	Dhaka	Quail	Apparently healthy	Fecal swab	Positive	Negative	Positive	Negative	Influ A/H9
567	Dhaka	Pigeon	Apparently healthy	Fecal swab	Negative	Negative	Negative	Negative	Negative
568	Dhaka	Pigeon	Apparently healthy	Fecal swab	Negative	Negative	Negative	Negative	Negative
569	Dhaka	Pigeon	Apparently healthy	Fecal swab	Negative	Negative	Negative	Negative	Negative
570	Dhaka	Pigeon	Apparently healthy	Fecal swab	Negative	Negative	Negative	Negative	Negative
571	Dhaka	Pigeon	Apparently healthy	Fecal swab	Negative	Negative	Negative	Negative	Negative
572	Dhaka	Pigeon	Apparently healthy	Fecal swab	Negative	Negative	Negative	Negative	Negative
573	Narsingdi	Quail	Apparently healthy	Fecal swab	Negative	Negative	Negative	Negative	Negative
574	Narsingdi	Quail	Apparently healthy	Fecal swab	Negative	Negative	Negative	Negative	Negative
575	Narsingdi	Pigeon	Apparently healthy	Fecal swab	Negative	Negative	Negative	Negative	Negative
576	Narsingdi	Quail	Apparently healthy	Fecal swab	Positive	Negative	Positive	Negative	Influ A/H9
577	Narsingdi	Pigeon	Apparently healthy	Fecal swab	Negative	Negative	Negative	Negative	Negative
578	Gazipur	Pigeon	Apparently healthy	Fecal swab	Negative	Negative	Negative	Negative	Negative
579	Gazipur	Quail	Apparently healthy	Fecal swab	Negative	Negative	Negative	Negative	Negative
580	Gazipur	Pigeon	Apparently healthy	Fecal swab	Negative	Negative	Negative	Negative	Negative
581	Gazipur	Pigeon	Apparently healthy	Fecal swab	Negative	Negative	Negative	Negative	Negative
582	Gazipur	Pigeon	Apparently healthy	Fecal swab	Negative	Negative	Negative	Negative	Negative
583	Gazipur	Pigeon	Apparently healthy	Fecal swab	Negative	Negative	Negative	Negative	Negative
584	Gazipur	Pigeon	Apparently healthy	Fecal swab	Negative	Negative	Negative	Negative	Negative
585	Gazipur	Pigeon	Apparently healthy	Fecal swab	Negative	Negative	Negative	Negative	Negative
586	Gazipur	Pigeon	Apparently healthy	Fecal swab	Negative	Negative	Negative	Negative	Negative
587	Gazipur	Pigeon	Apparently healthy	Fecal swab	Negative	Negative	Negative	Negative	Negative
588	Narayanganj	Pigeon	Apparently healthy	Fecal swab	Negative	Negative	Negative	Negative	Negative
589	Narayanganj	Pigeon	Apparently healthy	Fecal swab	Negative	Negative	Negative	Negative	Negative
590	Narayanganj	Pigeon	Apparently healthy	Fecal swab	Negative	Negative	Negative	Negative	Negative
591	Narayanganj	Pigeon	Apparently healthy	Fecal swab	Negative	Negative	Negative	Negative	Negative
592	Narayanganj	Pigeon	Apparently healthy	Fecal swab	Negative	Negative	Negative	Negative	Negative
593	Dhaka	Pigeon	Apparently healthy	Fecal swab	Negative	Negative	Negative	Negative	Negative
594	Dhaka	Pigeon	Apparently healthy	Fecal swab	Negative	Negative	Negative	Negative	Negative
595	Dhaka	Pigeon	Apparently healthy	Fecal swab	Negative	Negative	Negative	Negative	Negative
596	Dhaka	Pigeon	Apparently healthy	Fecal swab	Negative	Negative	Negative	Negative	Negative
597	Dhaka	Pigeon	Apparently healthy	Fecal swab	Negative	Negative	Negative	Negative	Negative
598	Dhaka	Pigeon	Apparently healthy	Fecal swab	Negative	Negative	Negative	Negative	Negative
599	Dhaka	Pigeon	Apparently healthy	Fecal swab	Negative	Negative	Negative	Negative	Negative
600	Dhaka	Pigeon	Apparently healthy	Fecal swab	Negative	Negative	Negative	Negative	Negative
601	Dhaka	Pigeon	Apparently healthy	Fecal swab	Negative	Negative	Negative	Negative	Negative
602	Dhaka	Quail	Apparently healthy	Fecal swab	Negative	Negative	Negative	Negative	Negative
603	Dhaka	Quail	Apparently healthy	Fecal swab	Negative	Negative	Negative	Negative	Negative
604	Dhaka	Pigeon	Apparently healthy	Fecal swab	Negative	Negative	Negative	Negative	Negative
605	Dhaka	Pigeon	Apparently healthy	Fecal swab	Negative	Negative	Negative	Negative	Negative
606	Dhaka	Pigeon	Apparently healthy	Fecal swab	Negative	Negative	Negative	Negative	Negative
607	Dhaka	Pigeon	Apparently healthy	Fecal swab	Negative	Negative	Negative	Negative	Negative
608	Dhaka	Pigeon	Apparently healthy	Fecal swab	Negative	Negative	Negative	Negative	Negative
609	Dhaka	Pigeon	Apparently healthy	Fecal swab	Negative	Negative	Negative	Negative	Negative
610	Dhaka	Pigeon	Apparently healthy	Fecal swab	Negative	Negative	Negative	Negative	Negative
611	Dhaka	Pigeon	Apparently healthy	Fecal swab	Negative	Negative	Negative	Negative	Negative
612	Dhaka	Pigeon	Apparently healthy	Fecal swab	Negative	Negative	Negative	Negative	Negative
613	Dhaka	Pigeon	Apparently healthy	Fecal swab	Negative	Negative	Negative	Negative	Negative
614	Dhaka	Pigeon	Apparently healthy	Fecal swab	Negative	Negative	Negative	Negative	Negative
615	Dhaka	Pigeon	Sick	Oroapharyngeal and cloacal pool swabs	Positive	Positive	Positive	Negative	Influ A/H5/H9
616	Dhaka	Pigeon	Apparently healthy	Fecal swab	Negative	Negative	Negative	Negative	Negative
617	Dhaka	Pigeon	Apparently healthy	Fecal swab	Positive	Negative	Negative	Negative	Influ A/untyped
618	Dhaka	Pigeon	Apparently healthy	Fecal swab	Negative	Negative	Negative	Negative	Negative
619	Dhaka	Quail	Apparently healthy	Fecal swab	Negative	Negative	Negative	Negative	Negative
620	Dhaka	Pigeon	Apparently healthy	Fecal swab	Positive	Negative	Negative	Negative	Influ A/untyped
621	Dhaka	Pigeon	Apparently healthy	Fecal swab	Negative	Negative	Negative	Negative	Negative
622	Dhaka	Pigeon	Apparently healthy	Fecal swab	Negative	Negative	Negative	Negative	Negative
623	Dhaka	Pigeon	Apparently healthy	Fecal swab	Negative	Negative	Negative	Negative	Negative
624	Dhaka	Pigeon	Apparently healthy	Fecal swab	Negative	Negative	Negative	Negative	Negative
625	Dhaka	Pigeon	Apparently healthy	Fecal swab	Negative	Negative	Negative	Negative	Negative
626	Dhaka	Pigeon	Apparently healthy	Fecal swab	Negative	Negative	Negative	Negative	Negative
